# Supplementary material for: Circadian rhythms of microbial communities and their role in regulating nitrogen and phosphorus cycling in the rhizosphere of tea plants
Source: Hortic Res. 2024 Oct 9;12(1):uhae267. doi: 10.1093/hr/uhae267 (PMC11718400; doi:10.1093/hr/uhae267)
Supplement: Web_Material_uhae267 [file web_material_uhae267.zip]

Archive with 2 entries (2 files):
- HR-2024-375.R2_Supplementary Materials 1.docx
- HR-2024-375.R2_Supplementary Materials 2.xlsx
