# Supplementary material for: Circadian rhythms of microbial communities and their role in regulating nitrogen and phosphorus cycling in the rhizosphere of tea plants
Source: Hortic Res. 2024 Oct 9;12(1):uhae267. doi: 10.1093/hr/uhae267 (PMC11718400; doi:10.1093/hr/uhae267)
Supplement: Web_Material_uhae267 [file web_material_uhae267.zip › HR-2024-375.R2_Supplementary Materials 2.xlsx]

## Sheet: environ
#Sample	TN	TC	NH4+	NO3-	Ratio	pH	PRO	URE	OP	INP	TP	AP	NP	AOA	AOB	nirk	nirS	nosZ	nifH	phoD	phoN	phyA	aphA
LJ43RS1_1	1.3	13.46	13.9845	23.6405	59.1548	3.65	259.493	415.4	6.96432	1.40814	8.37246	62.4213	31.4311	74.3317	13.3983	12.3747	9.15652	323.695	612.417	86.7129	16.7682	83.5632	1818.03
LJ43RS1_2	1.27	13.28	15.0375	21.6511	69.4537	3.74	287.873	470.759	8.65497	1.43696	10.0919	67.5688	27.5557	54.7777	17.3766	11.2818	11.4981	449.086	794.114	106.858	11.2987	104.138	1555.58
LJ43RS1_3	1.32	13.35	11.8784	19.494	60.9335	3.745	268.772	548.376	9.07764	1.58105	10.6587	69.6183	37.4814	52.8994	12.0632	12.2434	7.04974	356.009	533.752	76.8958	11.1499	77.7778	1669.86
LJ43RS1_4	1.4	14.23	11.8784	24.2876	48.9071	3.68	316.28	537.16	9.97099	1.75395	11.7249	63.8852	40.8888	68.6907	16.7779	13.5391	9.17284	376.357	636.932	89.0724	14.4324	113.793	1722.62
LJ43RS2_1	1.34	14.06	22.4088	23.8083	94.1222	3.72	260.345	299.715	9.97099	2.26307	12.2341	54.7833	46.8673	68.7391	7.43231	19.6889	7.61193	429.716	747.315	83.0789	21.4223	59.1304	2222.66
LJ43RS2_2	1.26	13.36	22.4088	23.968	93.4947	3.72	286.451	349.536	9.95178	2.60888	12.5607	53.4691	35.6621	73.4758	7.77131	14.143	7.24929	464.911	435.252	62.1415	25.3486	56.5217	2329.86
LJ43RS2_3	1.38	14.56	24.5149	24.1278	101.604	3.695	262.065	349.258	10.3648	2.6281	12.9929	52.9102	43.038	61.0865	11.9471	15.8523	8.47348	461.835	592.633	77.8673	32.2553	85.7143	2375.8
LJ43RS2_4	1.33	13.88	19.2497	26.6045	72.355	3.71	313.477	454.485	10.653	2.71455	13.3676	55.1353	37.1947	71.1439	10.0195	16.707	7.93072	444.443	716.734	88.7881	21.8386	85.7143	1962.33
LJ43RS3_1	1.79	19.3	22.4088	26.6045	84.2294	3.665	258.723	517.551	9.26015	2.18622	11.4464	45.4467	36.0281	45.3036	11.0904	13.1902	7.35815	431.149	516.689	69.8659	15.3622	95	1380.86
LJ43RS3_2	1.96	20.24	20.3028	25.7257	78.9201	3.68	286.734	503.272	9.1737	2.43598	11.6097	55.5038	38.1156	38.5227	10.2289	14.4755	6.34537	496.883	526.431	71.7879	15.8534	87.4359	1135.41
LJ43RS3_3	1.97	20.2	24.7271	25.4061	97.3274	3.68	260.398	518.784	9.23133	2.60888	11.8402	40.9908	42.0861	40.0239	8.77569	13.4058	7.8969	383.995	652.302	83.7714	11.8426	85.1724	1594.47
LJ43RS3_4	1.84	19.78	24.5149	24.6072	99.6251	3.67	334.625	521.047	9.5003	2.78179	12.2821	56.3091	43.352	41.8267	13.3648	12.8986	8.56552	444.448	632.159	81.6795	14.1973	88.6364	1304.01
LJ43RS4_1	1.87	19.66	16.0906	21.2517	75.7144	3.655	296.26	532.696	7.91531	3.04115	10.9565	72.9805	37.8502	62.6327	8.45357	14.0006	8.9814	457.48	883	87.8674	20.7319	107.273	2575.25
LJ43RS4_2	1.85	19.77	12.9314	19.4141	66.6083	3.66	344.203	516	8.16507	3.14682	11.3119	71.2195	39.7458	49.3322	7.16694	13.0012	7.03548	399.015	721.472	76.7612	20.1454	92.6667	2104.39
LJ43RS4_3	1.83	19.45	9.77228	15.4194	63.3763	3.67	363.027	541.055	8.67418	3.15642	11.8306	66.9337	35.2191	43.9169	6.64912	11.5701	6.63607	338.764	546.581	61.3271	16.2374	95	2306.68
LJ43RS4_4	1.66	17.86	13.9845	20.2996	68.8904	3.66	297.437	497.691	8.84709	3.23327	12.0804	65.3658	42.3515	57.5029	6.45775	14.7674	6.97397	453.736	721.282	73.7479	17.9254	99.0909	2013.11
ZC108RS1_1	1.39	14.63	21.3558	17.5766	121.502	3.76	174.958	171.718	5.60028	3.2813	8.88158	33.8748	31.0058	108.818	6.96177	14.7177	8.95839	481.041	711.065	81.4612	31.8789	99.1954	5976.31
ZC108RS1_2	1.34	14.14	20.3028	22.2104	91.4111	3.705	146.62	150.865	6.83945	3.7616	10.601	31.9063	35.2763	78.1798	6.98836	14.5777	8.1424	562.787	755.117	90.1045	32.4898	111.154	3721.21
ZC108RS1_3	1.42	14.14	23.4619	18.4554	127.128	3.81	155.805	163.291	6.24388	4.75101	10.9949	32.2032	35.1842	72.6312	8.74058	15.7283	7.12216	556.7	695.18	84.7723	31.4474	101.739	4662.4
ZC108RS1_4	1.35	14.1	21.3558	18.2956	116.726	3.745	165.783	170.408	6.18624	5.0584	11.2446	31.2844	38.916	87.315	5.86943	15.538	8.464	468.845	728.015	83.1861	32.2762	100.87	4716.37
ZC108RS2_1	1.43	15.11	20.3028	18.1358	111.948	3.665	174.351	259.489	8.29955	3.05076	11.3503	43.156	49.5363	57.1199	5.2765	10.597	6.19677	404.736	574.34	53.0058	16.1225	76.2821	3967.86
ZC108RS2_2	1.39	14.92	17.1436	17.0173	100.742	3.665	182.745	239.131	8.67418	3.435	12.1092	32.2831	58.2365	46.285	4.58773	11.8482	6.06139	393.622	431.5	51.162	15.1668	69.6	2418.83
ZC108RS2_3	1.44	15.42	15.0375	15.8988	94.5827	3.615	164.069	207.217	9.36581	3.47342	12.8392	32.347	38.8121	51.9742	4.03635	11.5591	6.6114	312.026	503.38	67.3095	17.9767	73.4524	3688.36
ZC108RS2_4	1.48	15.39	19.2497	19.0546	101.024	3.645	193.416	206.765	9.81729	4.05938	13.8767	33.143	34.296	53.1951	4.16489	11.1258	6.05151	323.186	457.201	50.3382	16.7416	70.4	4041.86
ZC108RS3_1	1.63	17.23	30.8332	22.0506	139.829	3.655	145.896	313.614	6.5446	3.45421	6.99881	38.8199	40.4557	61.2428	7.02068	17.8771	7.99623	554.644	0.0159685	74.8381	10.781	101.852	2295.48
ZC108RS3_2	1.64	17.14	27.2497	22.6897	120.097	3.66	127.344	305.223	5.02392	3.61751	8.64143	38.7349	42.7805	41.7558	5.34914	17.3253	8.88748	357.897	574.029	66.3662	18.6127	82.5926	2232.94
ZC108RS3_3	1.58	16.52	28.7271	21.3316	134.67	3.675	136.256	296.99	6.03255	3.69436	9.7269	37.6147	37.9379	53.8115	5.73762	16.5717	9.62102	376.233	594.59	91.1954	17.7843	86.6667	1606.2
ZC108RS3_4	1.44	15.38	30.8332	22.5965	136.451	3.685	126.904	319.184	7.65595	4.09781	11.7538	38.9442	37.837	52.27	6.23608	18.0321	7.86138	378.599	599.387	78.561	18.8138	84.0741	2168.34
ZC108RS4_1	1.44	15.88	12.9314	21.012	61.5431	3.645	117.611	254.943	4.04411	4.87589	8.92	41.1097	59.5645	66.9947	7.20342	15.6375	8.05119	572.326	728.348	93.8464	21.5815	100.606	4635.75
ZC108RS4_2	1.57	15.94	12.9314	17.0173	75.9898	3.65	108.522	235.055	4.8318	4.90471	8.77591	40.1172	59.3378	57.0745	7.62468	17.1902	6.9916	573.058	823.404	65.6247	17.2402	107.121	2921.58
ZC108RS4_3	1.49	16.28	13.9845	17.47	80.0483	3.635	116.804	252.833	4.93747	5.08722	9.06409	39.0196	66.9377	55.8389	6.74031	19.6581	6.45551	590.73	903.513	82.947	22.2585	118.413	3630.66
ZC108RS4_4	1.51	16.31	13.9845	20.1545	69.3865	3.645	136.999	255.044	5.00471	5.17368	9.21779	40.3257	66.9771	60.8608	7.33128	18.4858	7.73324	647.338	870.762	81.5394	23.3999	112.273	3688.3
